# Supplementary material for: Continuous Developmental and Early Life Trichloroethylene Exposure Promoted DNA Methylation Alterations in Polycomb Protein Binding Sites in Effector/Memory CD4+ T Cells
Source: Front Immunol. 2019 Aug 28;10:2016. doi: 10.3389/fimmu.2019.02016 (PMC6724578; doi:10.3389/fimmu.2019.02016)
Supplement: Supplementary file 1 [file Table_1.csv]

Complete list of genes for all DMRs linked to regulatory regions
oreg_id	type	TFbs	gene	dataset	chr	strand	chromStart	chromEnd	logFC	logCPM	LR	PValue	FDR
OREG1917727	Transcription Factor Binding Site	Suz12	P2rx6	PAZAR	chr16	+	17572988	17577580	4.088954894	3.527643167	53.38594151	2.74E-13	3.70E-09
OREG1826947	Transcription Factor Binding Site	Mtf2	Chrm1	PAZAR	chr19	+	8661590	8662531	7.339532691	2.627483643	30.39614253	3.52E-08	0.000237754
OREG1564020	Transcription Factor Binding Site	Ebf1	Vps33a	PAZAR	chr5	+	123572681	123573352	1.742095833	6.032038508	28.73082152	8.32E-08	0.000368818
OREG1566725	Transcription Factor Binding Site	EZH2	Myh7b	PAZAR	chr2	+	155627967	155633495	1.843639387	5.117799277	27.96848523	0.000000123	0.000368818
OREG1920354	Transcription Factor Binding Site	Suz12	Myh7b	PAZAR	chr2	+	155627014	155634087	2.121138491	5.172714487	27.35043627	0.00000017	0.000381201
OREG1829560	Transcription Factor Binding Site	Mtf2	Btrc	PAZAR	chr19	+	45540065	45543014	6.337874047	3.538385862	27.05586234	0.000000198	0.000381201
OREG1920881	Transcription Factor Binding Site	Suz12	Sel1l3	PAZAR	chr5	+	53209523	53215237	3.028678829	4.645339228	26.51731818	0.000000261	0.000418831
OREG1569665	Transcription Factor Binding Site	EZH2	Usp35	PAZAR	chr7	+	97325090	97327037	1.938215217	4.183950942	26.38834411	0.000000279	0.000418831
OREG1919234	Transcription Factor Binding Site	Suz12	Usp35	PAZAR	chr7	+	97323454	97327868	1.761367934	4.224648666	25.30930111	0.000000488	0.000631609
OREG1758784	Transcription Factor Binding Site	Jarid2	Usp35	PAZAR	chr7	+	97325140	97326166	1.88244228	4.17448831	25.2081446	0.000000515	0.000631609
OREG0071054	Regulatory Region	mmu-miR-29b-3p	Insig1	Vista Enhancers	chr2	+	155050089	155052094	4.223175343	4.673470649	23.67665131	0.00000114	0.001133261
OREG1918551	Transcription Factor Binding Site	Suz12	Plekhg5	PAZAR	chr4	+	152115490	152122638	2.046487141	4.81007998	23.27388189	0.0000014	0.001264455
OREG1826867	Transcription Factor Binding Site	Mtf2	Cxcl16	PAZAR	chr11	+	70458651	70462700	1.935650624	3.825992289	23.02035448	0.0000016	0.001352491
OREG1916988	Transcription Factor Binding Site	Suz12	Tal1	PAZAR	chr4	+	115051073	115053476	3.056646248	2.964101791	22.85369944	0.00000175	0.001388217
OREG1830659	Transcription Factor Binding Site	Mtf2	KCNJ11	PAZAR	chr7	+	46098238	46101614	2.246170399	3.603878531	22.06463889	0.00000264	0.001977161
OREG1827393	Transcription Factor Binding Site	Mtf2	Efnb1	PAZAR	chrX	+	99135749	99136884	1.366159482	5.269276808	20.75965904	0.00000521	0.00351461
OREG1827958	Transcription Factor Binding Site	Mtf2	Trim65	PAZAR	chr11	+	116129232	116131215	2.67484529	3.74985045	20.38904412	0.00000632	0.003915395
OREG1829799	Transcription Factor Binding Site	Mtf2	Usp35	PAZAR	chr7	+	97324659	97326076	1.614040447	4.189449294	20.37048282	0.00000638	0.003915395
OREG1826823	Transcription Factor Binding Site	Mtf2	Slc9a5	PAZAR	chr8	+	105348702	105350371	2.938956673	4.5253461	20.26678126	0.00000674	0.00395374
OREG1201127	Transcription Factor Binding Site	ATOH1	Gm12764	PAZAR	chr7	+	34390804	34391213	2.13008397	3.713607383	20.1486295	0.00000717	0.004030401
OREG1919851	Transcription Factor Binding Site	Suz12	Zar1	PAZAR	chr5	+	72578739	72583160	2.01674237	5.111684731	19.64765563	0.00000931	0.005028344
OREG1918063	Transcription Factor Binding Site	Suz12	Col12a1	PAZAR	chr9	+	79716552	79721971	1.526104185	5.701827652	19.54714252	0.00000981	0.005096117
OREG1828503	Transcription Factor Binding Site	Mtf2	Ppp2r5a	PAZAR	chr1	+	191396045	191396829	1.626654137	5.777094669	18.6879129	0.0000154	0.007697766
OREG1921408	Transcription Factor Binding Site	Suz12	Hey1	PAZAR	chr3	+	8664379	8668879	2.329257006	5.292942858	18.52260254	0.0000168	0.008095243
OREG1917883	Transcription Factor Binding Site	Suz12	Cxcl16	PAZAR	chr11	+	70458563	70461191	1.673221166	3.803654244	18.4065552	0.0000178	0.008306832
OREG1828047	Transcription Factor Binding Site	Mtf2	Tnfrsf13c	PAZAR	chr15	+	82209281	82213941	1.620958974	6.134217658	17.62998182	0.0000268	0.01207461
OREG1567440	Transcription Factor Binding Site	EZH2	Lmo4	PAZAR	chr3	+	144197317	144200239	1.867320505	2.833057084	17.47033404	0.0000292	0.012333391
OREG1567412	Transcription Factor Binding Site	EZH2	Ndnf	PAZAR	chr6	+	65670004	65673935	1.275754533	6.013277237	17.42408899	0.0000299	0.012333391
OREG1758526	Transcription Factor Binding Site	Jarid2	Cpne2	PAZAR	chr8	+	94531128	94534321	2.483930751	4.267192626	17.40844894	0.0000301	0.012333391
OREG1920877	Transcription Factor Binding Site	Suz12	Tbca	PAZAR	chr13	+	94700751	94704305	1.686703007	4.400221717	17.21041818	0.0000335	0.013285445
OREG1920831	Transcription Factor Binding Site	Suz12	Ndnf	PAZAR	chr6	+	65670606	65673967	1.259163401	6.01297866	17.09399301	0.0000356	0.013721649
OREG1569328	Transcription Factor Binding Site	EZH2	Cpne2	PAZAR	chr8	+	94531771	94534415	2.44700521	4.266655116	16.97998567	0.0000378	0.014165977
OREG1567985	Transcription Factor Binding Site	EZH2	Col12a1	PAZAR	chr9	+	79717290	79721788	1.440875773	5.687619468	16.89422064	0.0000395	0.014420092
OREG1917899	Transcription Factor Binding Site	Suz12	Kcnk12	PAZAR	chr17	+	87743167	87747944	1.487056001	4.565270274	16.63917577	0.0000452	0.015388752
OREG1920628	Transcription Factor Binding Site	Suz12	Gpr68	PAZAR	chr12	+	100897858	100900905	2.541354125	2.921113781	16.60317839	0.0000461	0.015388752
OREG1826322	Transcription Factor Binding Site	Mtf2	Farp1	PAZAR	chr14	+	121034474	121036420	1.74679563	5.921288747	16.38006828	0.0000518	0.016283827
OREG1570062	Transcription Factor Binding Site	EZH2	Tmem150c	PAZAR	chr5	+	100157767	100159960	1.949113626	5.217071157	16.3367112	0.000053	0.016283827
OREG1830977	Transcription Factor Binding Site	Mtf2	Tmem150c	PAZAR	chr5	+	100157767	100159717	1.949106886	5.216333535	16.33504894	0.0000531	0.016283827
OREG1665143	Transcription Factor Binding Site	Gata1	Pde4dip	PAZAR	chr3	+	97766688	97767156	1.271897495	5.250871591	15.64319437	0.0000765	0.021289216
OREG1829324	Transcription Factor Binding Site	Mtf2	Kcnk12	PAZAR	chr17	+	87744673	87747705	1.470521891	4.552150604	15.56127991	0.0000799	0.021289216
OREG1567783	Transcription Factor Binding Site	EZH2	Kcnk12	PAZAR	chr17	+	87745297	87747901	1.466329242	4.551284325	15.50897122	0.0000821	0.021289216
OREG1757362	Transcription Factor Binding Site	Jarid2	Kcnk12	PAZAR	chr17	+	87745299	87747730	1.466329242	4.551284325	15.50897122	0.0000821	0.021289216
OREG1827133	Transcription Factor Binding Site	Mtf2	Sh3pxd2a	PAZAR	chr19	+	47342045	47344196	1.414138326	4.22282358	15.47828063	0.0000835	0.021289216
OREG1829085	Transcription Factor Binding Site	Mtf2	Rxra	PAZAR	chr2	+	27675991	27681156	1.130183452	6.112889129	15.38266424	0.0000878	0.021947507
OREG1828920	Transcription Factor Binding Site	Mtf2	Itpkb	PAZAR	chr1	+	180330492	180334209	1.779721194	7.462735538	15.09390292	0.000102293	0.024227324
OREG1916719	Transcription Factor Binding Site	Suz12	Itpkb	PAZAR	chr1	+	180330212	180334808	1.777367704	7.463393278	15.05546592	0.000104397	0.024299416
OREG1569705	Transcription Factor Binding Site	EZH2	Slc16a2	PAZAR	chrX	+	103819902	103822912	1.093559724	3.834954907	14.93819576	0.000111091	0.024385238
OREG1758819	Transcription Factor Binding Site	Jarid2	Slc16a2	PAZAR	chrX	+	103819948	103822939	1.08728438	3.833051597	14.91945901	0.0001122	0.024385238
OREG1918165	Transcription Factor Binding Site	Suz12	Dgcr2	PAZAR	chr16	+	17830409	17838569	1.437224981	6.849441538	14.91033115	0.000112744	0.024385238
OREG1565879	Transcription Factor Binding Site	EZH2	Rftn1	PAZAR	chr17	+	50188958	50191685	5.592125827	4.428555589	14.88475149	0.000114283	0.024385238
OREG1199817	Transcription Factor Binding Site	ATOH1	Gfi1	PAZAR	chr5	+	107688015	107688405	1.422497095	5.844920844	14.86375641	0.000115562	0.024385238
OREG1565772	Transcription Factor Binding Site	EZH2	Slc8a1	PAZAR	chr17	+	81668251	81671800	1.746054808	4.750157704	14.86307221	0.000115604	0.024385238
OREG1826461	Transcription Factor Binding Site	Mtf2	Begain	PAZAR	chr12	+	109066871	109069286	3.599051406	5.150240191	14.76165701	0.000121991	0.025052271
OREG1829805	Transcription Factor Binding Site	Mtf2	Slc16a2	PAZAR	chrX	+	103820342	103822815	1.130009638	3.812637462	14.56147428	0.00013566	0.027015064
OREG1757525	Transcription Factor Binding Site	Jarid2	Col12a1	PAZAR	chr9	+	79717515	79720418	1.353508122	5.673207775	14.52597919	0.00013824	0.027015064
OREG1826602	Transcription Factor Binding Site	Mtf2	St18	PAZAR	chr1	+	6440302	6441612	2.617423047	3.095327554	14.48003783	0.000141653	0.027015064
OREG1569766	Transcription Factor Binding Site	EZH2	Cobll1	PAZAR	chr2	+	65236779	65239939	1.933028419	6.118460714	14.42779824	0.000145637	0.027015064
OREG1922547	Transcription Factor Binding Site	Suz12	Cobll1	PAZAR	chr2	+	65236810	65239859	1.933028419	6.118460714	14.42779824	0.000145637	0.027015064
OREG1827939	Transcription Factor Binding Site	Mtf2	Tns1	PAZAR	chr1	+	74120681	74126663	1.868744205	5.038387198	14.4220543	0.000146081	0.027015064
OREG1829382	Transcription Factor Binding Site	Mtf2	Col12a1	PAZAR	chr9	+	79717231	79720887	1.338072916	5.677184266	14.3655507	0.000150531	0.027461784
OREG1827084	Transcription Factor Binding Site	Mtf2	Adam11	PAZAR	chr11	+	102760908	102763355	2.764049357	3.110923037	14.22367289	0.000162316	0.028670021
OREG1566166	Transcription Factor Binding Site	EZH2	Itpkb	PAZAR	chr1	+	180330376	180333711	1.743979947	7.461680142	14.2188741	0.00016273	0.028670021
OREG1757087	Transcription Factor Binding Site	Jarid2	Ndnf	PAZAR	chr6	+	65670746	65673364	1.191651568	6.011372435	14.18680709	0.000165527	0.028670021
OREG1559800	Transcription Factor Binding Site	Ebf1	Btd	PAZAR	chr14	+	31660270	31660871	1.797766247	2.921278699	14.14125999	0.000169583	0.028670021
OREG1917858	Transcription Factor Binding Site	Suz12	Gm5089	PAZAR	chr14	+	122447594	122452220	1.340432082	4.68415006	14.13778755	0.000169896	0.028670021
OREG1921744	Transcription Factor Binding Site	Suz12	5730457N03Rik	PAZAR	chr6	+	52305459	52308034	5.390895957	2.867203715	14.09723869	0.000173598	0.028933074
OREG1916827	Transcription Factor Binding Site	Suz12	Cdc20b	PAZAR	chr13	+	113030794	113036395	3.6783654	3.382671807	13.91679034	0.000191084	0.030086168
OREG1826648	Transcription Factor Binding Site	Mtf2	Vax2	PAZAR	chr6	+	83713460	83716952	1.959008398	4.314233848	13.8863032	0.000194209	0.030086168
OREG1755940	Transcription Factor Binding Site	Jarid2	Rftn1	PAZAR	chr17	+	50189256	50191838	5.508503636	4.428385295	13.79929498	0.000203413	0.030086168
OREG1562375	Transcription Factor Binding Site	Ebf1	Ryr1	PAZAR	chr7	+	29040109	29040960	3.087317473	2.858777413	13.79904477	0.00020344	0.030086168
OREG1922509	Transcription Factor Binding Site	Suz12	Art3	PAZAR	chr5	+	92389866	92394380	1.28131511	3.529906226	13.77279046	0.000206303	0.030086168
OREG1864590	Transcription Factor Binding Site	Stat1	Gfi1	PAZAR	chr5	+	107688001	107688424	1.423059294	5.904875538	13.768024	0.000206827	0.030086168
OREG1828029	Transcription Factor Binding Site	Mtf2	Ndnf	PAZAR	chr6	+	65670990	65673115	1.174172534	6.010772134	13.76409074	0.00020726	0.030086168
OREG1826801	Transcription Factor Binding Site	Mtf2	Gm26090	PAZAR	chr3	+	130945860	130946469	3.656873766	3.589449815	13.58100934	0.000228485	0.032814385
OREG0048798	Regulatory Region	Foxa2	Ren1	FOXA2 experiment-derived sites	chr5	+	107687900	107688816	1.460722645	5.916732126	13.55934857	0.000231137	0.032845827
OREG1826808	Transcription Factor Binding Site	Mtf2	GM17717	PAZAR	chr5	+	107687720	107688614	1.454364687	5.913410518	13.49747041	0.000238885	0.033246918
OREG1916461	Transcription Factor Binding Site	Suz12	Slc8a1	PAZAR	chr17	+	81668709	81672515	1.515573067	4.761088566	13.4349204	0.000246983	0.034023232
OREG1830501	Transcription Factor Binding Site	Mtf2	Adrb1	PAZAR	chr19	+	56720027	56723995	1.375482502	5.503737932	13.36375867	0.000256534	0.034981862
OREG1667709	Transcription Factor Binding Site	Gata1	Got1	PAZAR	chr19	+	43524408	43524875	5.400330868	4.895744789	13.16166731	0.000285735	0.037866126
OREG1826454	Transcription Factor Binding Site	Mtf2	Gnas	PAZAR	chr2	+	174328352	174331184	1.502930121	7.112265867	13.15594922	0.000286608	0.037866126
OREG1917290	Transcription Factor Binding Site	Suz12	Airn	PAZAR	chr17	+	12741016	12743198	1.067851352	5.175907942	13.13234095	0.000290242	0.037866126
OREG1826514	Transcription Factor Binding Site	Mtf2	Syt2	PAZAR	chr1	+	134707289	134710355	1.603060883	3.605676442	13.11074932	0.000293606	0.037866126
OREG1921190	Transcription Factor Binding Site	Suz12	Gm24376	PAZAR	chr4	+	44423822	44426755	2.74692897	3.211386424	13.07934389	0.00029857	0.037866126
OREG1567117	Transcription Factor Binding Site	EZH2	Rgs11	PAZAR	chr17	+	26199765	26202316	1.488240045	5.103084405	13.04553422	0.000304008	0.037866126
OREG1919120	Transcription Factor Binding Site	Suz12	Fa2h	PAZAR	chr8	+	111390614	111394278	1.255695169	5.736520373	13.03578071	0.000305596	0.037866126
OREG0048387	Regulatory Region	Foxa2	Ren1	FOXA2 experiment-derived sites	chr4	+	150889206	150890373	1.330852469	3.931447662	12.86704088	0.00033442	0.040672701
OREG1918332	Transcription Factor Binding Site	Suz12	ITPRIPL2	PAZAR	chr7	+	118487790	118493525	1.021860616	5.163724215	12.74116957	0.000357694	0.042043148
OREG1921646	Transcription Factor Binding Site	Suz12	Proser2	PAZAR	chr2	+	6100045	6101814	2.066654663	3.880719791	12.67487211	0.000370603	0.042043148
OREG1828335	Transcription Factor Binding Site	Mtf2	Proser2	PAZAR	chr2	+	6100156	6101685	2.066654663	3.880719791	12.67487211	0.000370603	0.042043148
OREG1921549	Transcription Factor Binding Site	Suz12	Aspg	PAZAR	chr12	+	112125413	112133749	1.903040958	4.201867199	12.64620821	0.000376328	0.042252813
OREG1918132	Transcription Factor Binding Site	Suz12	Ostm1	PAZAR	chr10	+	42628576	42637793	1.907562218	3.963850321	12.56756539	0.0003925	0.04343233
OREG1828592	Transcription Factor Binding Site	Mtf2	Lgi3	PAZAR	chr14	+	70530154	70533552	1.65035235	3.632314202	12.52786188	0.000400928	0.044004329
OREG1917536	Transcription Factor Binding Site	Suz12	Sarm1	PAZAR	chr11	+	78490230	78492156	1.801131677	4.399421772	12.38567116	0.000432641	0.045152962
OREG1567136	Transcription Factor Binding Site	EZH2	Sarm1	PAZAR	chr11	+	78490354	78491979	1.801131677	4.399421772	12.38567116	0.000432641	0.045152962
OREG1826727	Transcription Factor Binding Site	Mtf2	Sarm1	PAZAR	chr11	+	78490419	78492484	1.801131677	4.399421772	12.38567116	0.000432641	0.045152962
OREG1666877	Transcription Factor Binding Site	Gata1	Cyb5b	PAZAR	chr8	+	107150438	107150857	3.010838315	5.616463574	12.37635004	0.000434806	0.045152962
OREG1917565	Transcription Factor Binding Site	Suz12	Srebf2	PAZAR	chr15	+	82209741	82214256	1.413193812	6.125550498	12.32397102	0.000447178	0.045734152
OREG1920147	Transcription Factor Binding Site	Suz12	Hivep3	PAZAR	chr4	+	120030575	120035979	1.894194616	5.349420606	12.29268349	0.000454737	0.046157559
OREG1921286	Transcription Factor Binding Site	Suz12	Adrb1	PAZAR	chr19	+	56720031	56724768	1.281159086	5.520153136	12.27826893	0.000458263	0.046168312
OREG1828981	Transcription Factor Binding Site	Mtf2	Hoxb3os	PAZAR	chr11	+	96343811	96346784	1.266356256	4.741182267	12.20630897	0.000476282	0.047283033
OREG1921552	Transcription Factor Binding Site	Suz12	Fam184a	PAZAR	chr10	+	53749374	53752168	1.725189488	3.997643033	12.206109	0.000476333	0.047283033
OREG1918680	Transcription Factor Binding Site	Suz12	A430105I19Rik	PAZAR	chr2	+	118744220	118751171	1.640231281	6.558572021	12.16717094	0.00048638	0.047921328
OREG1918958	Transcription Factor Binding Site	Suz12	Egr2	PAZAR	chr10	+	67532492	67541654	1.030266479	7.734567242	12.15386492	0.000489862	0.047921328
OREG1568138	Transcription Factor Binding Site	EZH2	Dgcr2	PAZAR	chr16	+	17831810	17836038	1.216897842	6.842262186	12.051722	0.000517446	0.050255506
OREG1826868	Transcription Factor Binding Site	Mtf2	Adap2	PAZAR	chr11	+	80153968	80155847	1.027999769	4.537389432	11.98941384	0.000535036	0.051476391
OREG1562020	Transcription Factor Binding Site	Ebf1	Cnksr3	PAZAR	chr10	+	7158580	7159181	1.224629077	2.919347918	11.98035881	0.000537642	0.051476391
OREG1921176	Transcription Factor Binding Site	Suz12	Klhl35	PAZAR	chr7	+	99465619	99469770	1.439992909	7.125210299	11.94531039	0.000547851	0.052084429
OREG1757639	Transcription Factor Binding Site	Jarid2	Dgcr2	PAZAR	chr16	+	17832669	17836668	1.218953355	6.841544563	11.89037715	0.000564247	0.052533337
OREG1758487	Transcription Factor Binding Site	Jarid2	Egr2	PAZAR	chr10	+	67534470	67540866	1.022547303	7.725369257	11.8660969	0.000571651	0.052858132
OREG1667084	Transcription Factor Binding Site	Gata1	Ntpcr	PAZAR	chr8	+	125734385	125735039	5.377377783	2.127145842	11.82960737	0.000582963	0.053175666
OREG1566400	Transcription Factor Binding Site	EZH2	Syt2	PAZAR	chr1	+	134707640	134710512	1.529150041	3.59955518	11.80529525	0.000590625	0.053512998
OREG1755924	Transcription Factor Binding Site	Jarid2	Frat2	PAZAR	chr19	+	41829396	41832452	2.159555617	6.199238297	11.77351285	0.000600795	0.054071542
OREG1922288	Transcription Factor Binding Site	Suz12	Grm4	PAZAR	chr17	+	27506216	27516232	1.269579236	5.854118818	11.73854034	0.00061219	0.054732235
OREG1827847	Transcription Factor Binding Site	Mtf2	Klhl40	PAZAR	chr9	+	121777270	121780680	-2.476970059	3.674352953	23.6173447	0.00000118	0.001133261
OREG1920345	Transcription Factor Binding Site	Suz12	Klhl40	PAZAR	chr9	+	121775498	121780727	-1.776560877	3.890946445	16.80558512	0.0000414	0.014711889
OREG0042314	Regulatory Region	Foxa2	Ren1	FOXA2 experiment-derived sites	chr11	+	106216425	106216788	-4.694593263	3.083708477	16.57610374	0.0000467	0.015388752
OREG1758830	Transcription Factor Binding Site	Jarid2	Dock8	PAZAR	chr19	+	24999008	25000173	-2.107638642	4.892431738	15.96406102	0.0000646	0.01936694
OREG1563191	Transcription Factor Binding Site	Ebf1	Flcn	PAZAR	chr11	+	59809474	59809805	-4.724113284	4.205809704	15.80781892	0.0000701	0.020138603
OREG1827653	Transcription Factor Binding Site	Mtf2	H60b	PAZAR	chr10	+	22273324	22274959	-1.725617787	5.453329834	15.47553944	0.0000836	0.021289216
OREG1561198	Transcription Factor Binding Site	Ebf1	Slc10a1	PAZAR	chr12	+	80998351	80999042	-1.46607522	2.432240326	15.33537924	0.00009	0.022094553
OREG1863898	Transcription Factor Binding Site	Stat1	Ddx42	PAZAR	chr11	+	106216435	106216755	-4.574167541	2.916176255	15.29384146	0.000092	0.022182432
OREG0035646	Regulatory Region	Esr1	Slc38a4	Esr1 Binding Sites in Mouse Liver	chr11	+	116199352	116199641	-4.54767328	4.952860699	14.53440514	0.000137623	0.027015064
OREG0598482	Transcription Factor Binding Site	EGR2	Insig1	JASPAR	chr2	-	144599905	144599920	-3.01723545	4.126070507	14.17506901	0.000166563	0.028670021
OREG1668792	Transcription Factor Binding Site	Gata1	Fig4	PAZAR	chr10	+	41204856	41205136	-5.481197817	2.718714545	13.9720928	0.000185544	0.029819626
OREG1760351	Transcription Factor Binding Site	Klf1	Fig4	PAZAR	chr10	+	41204944	41205157	-5.481197817	2.718714545	13.9720928	0.000185544	0.029819626
OREG0037174	Regulatory Region	Esr1	Slc38a4	Esr1 Binding Sites in Mouse Liver	chr18	+	36663725	36664196	-2.504317363	3.262472476	13.85771076	0.000197186	0.030086168
OREG1869968	Transcription Factor Binding Site	Stat1	Eif4ebp3	PAZAR	chr18	+	36663812	36664189	-2.504317363	3.262472476	13.85771076	0.000197186	0.030086168
OREG1827881	Transcription Factor Binding Site	Mtf2	B3gnt5	PAZAR	chr16	+	19760803	19761416	-1.946237441	4.126399887	11.90736463	0.000559124	0.052533337
OREG1567932	Transcription Factor Binding Site	EZH2	Gm12660	PAZAR	chr11	+	50849391	50852475	-2.031944935	5.798550074	11.89161541	0.000563872	0.052533337
Complete list of genes for all DMRs linked to promoter regions
ENTREZID	SYMBOL	GENENAME	chromosome	strand	start	end	width	logFC	logCPM	LR	PValue	FDR
100217453	Snord16a	small nucleolar RNA, C/D box 16A	chr9	+	64173432	64176431	3000	7.096313152	4.136907557	40.28746795	2.19E-10	0.0000029
84585	Rnf123	ring finger protein 123	chr9	-	108078376	108081375	3000	3.095507475	3.392371574	32.18206337	0.000000014	0.0000695
15235	Mst1	macrophage stimulating 1 (hepatocyte growth factor-like)	chr9	+	108078436	108081435	3000	3.103595329	3.383797922	31.95448749	1.58E-08	0.0000695
26961	Rpl8	ribosomal protein L8	chr15	+	76902071	76905070	3000	3.419281733	5.241508341	30.68438574	3.04E-08	0.000100271
102465599	Mir6992	microRNA 6992	chr19	+	8740971	8743970	3000	5.066762313	5.380044162	29.6170853	5.26E-08	0.000131304
56248	Ak3	adenylate kinase 3	chr19	-	29046903	29049902	3000	3.072177455	5.437926822	29.20424535	6.51E-08	0.000131304
74307	1700092M07Rik	RIKEN cDNA 1700092M07 gene	chr19	+	8738718	8741717	3000	3.593137488	5.365966594	28.08744638	0.000000116	0.000191486
56389	Stx5a	syntaxin 5A	chr19	+	8739424	8742423	3000	3.476160108	5.391689713	26.17085766	0.000000313	0.00045872
214106	4933430I17Rik	RIKEN cDNA 4933430I17 gene	chr4	+	62523369	62526368	3000	3.178266547	5.526785907	25.43168907	0.000000458	0.000565938
227624	Rabl6	RAB, member RAS oncogene family-like 6	chr2	-	25607447	25610446	3000	1.943942472	5.715138446	25.37816198	0.000000471	0.000565938
100503704	Gm16861	predicted gene, 16861	chr16	-	4938586	4941585	3000	6.652371899	5.495781514	24.00490398	0.000000961	0.001057878
217716	Mlh3	mutL homolog 3	chr12	-	85269600	85272599	3000	3.788499174	3.625819154	23.66925296	0.00000114	0.001162524
77573	Vps33a	VPS33A CORVET/HOPS core subunit	chr5	-	123572016	123575015	3000	1.187181468	6.851780577	23.44045155	0.00000129	0.001215795
68911	Pygo2	pygopus 2	chr3	+	89428214	89431213	3000	4.255562284	5.785167198	22.97635158	0.00000164	0.00144446
22775	Zik1	zinc finger protein interacting with K protein 1	chr7	-	10494382	10497381	3000	1.713747252	5.559443172	22.299501	0.00000233	0.001926058
68440	Dusp23	dual specificity phosphatase 23	chr1	-	172631975	172634974	3000	4.325686308	4.468964758	22.07840067	0.00000262	0.002034015
16391	Irf9	interferon regulatory factor 9	chr14	+	55601985	55604984	3000	6.145950778	3.499870905	21.84192926	0.00000296	0.00217291
208292	Zfp871	zinc finger protein 871	chr17	-	32787288	32790287	3000	4.709612773	4.198283263	21.50365726	0.00000353	0.002275109
213211	Rnf26	ring finger protein 26	chr9	-	44112052	44115051	3000	1.661725927	3.863423929	21.45661923	0.00000362	0.002275109
78802	Ttc30a1	tetratricopeptide repeat domain 30A1	chr2	-	75980968	75983967	3000	1.790202398	4.328669396	21.40838546	0.00000371	0.002275109
231503	Tmem150c	transmembrane protein 150C	chr5	-	100158809	100161808	3000	2.250198845	5.666973374	21.36889045	0.00000379	0.002275109
16548	Khk	ketohexokinase	chr5	+	30919559	30922558	3000	2.1419917	6.198200806	20.92039258	0.00000479	0.002750016
13650	Rhbdf1	rhomboid 5 homolog 1	chr11	-	32221294	32224293	3000	2.510121527	5.851436267	20.67045836	0.00000546	0.003002815
72140	Cep89	centrosomal protein 89	chr7	+	35395093	35398092	3000	2.569660466	5.054322402	20.41394692	0.00000624	0.00317541
224022	Slc7a4	solute carrier family 7 (cationic amino acid transporter, y+ system), member 4	chr16	-	17575672	17578671	3000	2.975614634	3.9124031	20.41025926	0.00000625	0.00317541
223732	Rtl6	retrotransposon Gag like 6	chr15	-	84556824	84559823	3000	2.53713346	5.420993865	20.22342319	0.00000689	0.003362734
66911	Nudt16l1	nudix (nucleoside diphosphate linked moiety X)-type motif 16-like 1	chr16	+	4937111	4940110	3000	5.763294752	5.483397191	20.15880699	0.00000713	0.003362734
16164	Il13ra1	interleukin 13 receptor, alpha 1	chrX	+	36110108	36113107	3000	1.452227618	5.319865111	20.06956292	0.00000747	0.003401865
56361	Pus1	pseudouridine synthase 1	chr5	-	110779616	110782615	3000	2.23533465	5.486856954	19.8352391	0.00000844	0.003717225
210162	Zkscan2	zinc finger with KRAB and SCAN domains 2	chr7	-	123499450	123502449	3000	1.876515879	4.897100576	19.49097226	0.0000101	0.004245504
67728	Dph2	DPH2 homolog	chr4	-	117891024	117894023	3000	2.87433715	3.678175147	19.4580112	0.0000103	0.004245504
11758	Prdx6	peroxiredoxin 6	chr1	-	161250211	161253210	3000	3.16466979	4.936807279	19.32846355	0.000011	0.004405809
12348	Car11	carbonic anhydrase 11	chr7	+	45697967	45700966	3000	3.694229711	4.13963599	19.09133257	0.0000125	0.004841813
320095	6430550D23Rik	RIKEN cDNA 6430550D23 gene	chr2	-	156006978	156009977	3000	2.690737006	4.361463351	18.88898115	0.0000139	0.005229693
18227	Nr4a2	nuclear receptor subfamily 4, group A, member 2	chr2	-	57123004	57126003	3000	2.627218476	5.116851983	18.7689813	0.0000148	0.005414582
14356	Timm10b	translocase of inner mitochondrial membrane 10B	chr7	+	105638540	105641539	3000	4.055981329	5.175948612	18.53695681	0.0000167	0.005950007
12306	Anxa2	annexin A2	chr9	+	69451683	69454682	3000	3.094234694	4.032756867	18.43398303	0.0000176	0.006115059
12794	Cnih2	cornichon family AMPA receptor auxiliary protein 2	chr19	-	5097522	5100521	3000	1.589199278	4.62697578	18.36660856	0.0000182	0.006172707
68303	Fam114a1	family with sequence similarity 114, member A1	chr5	+	64968075	64971074	3000	5.781924148	4.641567887	18.02227883	0.0000218	0.006636677
100124451	Mir574	microRNA 574	chr5	+	64968318	64971317	3000	5.838624227	4.642872025	18.00654665	0.000022	0.006636677
78920	Dlst	dihydrolipoamide S-succinyltransferase (E2 component of 2-oxo-glutarate complex)	chr12	+	85108833	85111832	3000	3.86677391	5.023866654	18.00591786	0.000022	0.006636677
56632	Sphk2	sphingosine kinase 2	chr7	-	45717003	45720002	3000	1.462686736	7.535154528	18.00329196	0.0000221	0.006636677
109275	Actr5	ARP5 actin-related protein 5	chr2	+	158622913	158625912	3000	3.598276576	5.167677437	17.99885086	0.0000221	0.006636677
380921	Dgkh	diacylglycerol kinase, eta	chr14	-	78724090	78727089	3000	1.882032505	5.652189618	17.95079858	0.0000227	0.006655094
20054	Rps15	ribosomal protein S15	chr10	+	80290431	80293430	3000	1.803579436	6.754679017	17.86785999	0.0000237	0.006714425
52430	Echdc2	enoyl Coenzyme A hydratase domain containing 2	chr4	+	108163437	108166436	3000	2.48231667	4.423635764	17.70724071	0.0000258	0.007091115
22693	Zfp30	zinc finger protein 30	chr7	+	29782790	29785789	3000	3.110550882	4.666606265	17.5825024	0.0000275	0.007361522
226351	Tmem185b	transmembrane protein 185B	chr1	+	119524154	119527153	3000	3.157186549	5.638662168	17.55842654	0.0000279	0.007361522
217342	Ube2o	ubiquitin-conjugating enzyme E2O	chr11	-	116580448	116583447	3000	2.9926477	6.919647249	17.44795487	0.0000295	0.007389426
69672	Txndc15	thioredoxin domain containing 15	chr13	+	55712650	55715649	3000	3.393462163	5.278848415	17.41420818	0.0000301	0.007389426
12972	Cryz	crystallin, zeta	chr3	+	154594711	154597710	3000	3.367963079	7.060399587	17.40492096	0.0000302	0.007389426
68490	Zfp579	zinc finger protein 579	chr7	-	4995102	4998101	3000	3.943169541	3.960617222	17.05142778	0.0000364	0.008738719
21873	Tjp2	tight junction protein 2	chr19	-	24224027	24227026	3000	2.234244732	5.170568508	16.81107048	0.0000413	0.009741158
64451	Dip2a	disco interacting protein 2 homolog A	chr10	-	76344292	76347291	3000	3.743879116	4.863069781	16.74237188	0.0000428	0.009923095
93670	Tac4	tachykinin 4	chr11	+	95259529	95262528	3000	3.910722191	5.630672139	16.48038093	0.0000492	0.011196575
13641	Efnb1	ephrin B1	chrX	+	99134061	99137060	3000	1.034912351	6.051241568	16.36860666	0.0000521	0.011675331
71186	4933417D19Rik	RIKEN cDNA 4933417D19 gene	chr8	+	123233091	123236090	3000	3.854047895	4.557854325	16.31264798	0.0000537	0.011709922
100561	Slc15a4	solute carrier family 15, member 4	chr5	-	127616393	127619392	3000	2.421962636	6.115636326	16.24979219	0.0000555	0.011829318
234577	Cpne2	copine II	chr8	+	94531028	94534027	3000	2.52015234	4.722550367	16.1499631	0.0000585	0.01227149
22717	Zfp59	zinc finger protein 59	chr7	+	27836584	27839583	3000	3.401069993	4.602779491	16.10406399	0.00006	0.012376073
69191	Pdia2	protein disulfide isomerase associated 2	chr17	-	26198088	26201087	3000	1.86600756	3.792123175	15.90799145	0.0000665	0.013515331
217365	Nploc4	NPL4 homolog, ubiquitin recognition factor	chr11	-	120436701	120439700	3000	2.081676595	4.638717735	15.73644926	0.0000728	0.014509885
218518	Marveld2	MARVEL (membrane-associating) domain containing 2	chr13	-	100615972	100618971	3000	2.077656837	5.52928109	15.7162989	0.0000736	0.014509885
16155	Il10rb	interleukin 10 receptor, beta	chr16	+	91404235	91407234	3000	5.330819237	5.636762066	15.6596233	0.0000758	0.014731384
21376	Tbrg1	transforming growth factor beta regulated gene 1	chr9	-	37656313	37659312	3000	5.518110385	4.297704625	15.55876315	0.00008	0.015107449
381667	Lrcol1	leucine rich colipase-like 1	chr5	+	110342730	110345729	3000	3.220364568	3.891793051	15.55714491	0.00008	0.015107449
12859	Cox5b	cytochrome c oxidase subunit Vb	chr1	+	36689487	36692486	3000	2.480930833	6.282436438	15.37990738	0.0000879	0.016358979
66102	Cxcl16	chemokine (C-X-C motif) ligand 16	chr11	-	70458985	70461984	3000	1.671962681	4.269317829	15.18562829	0.0000974	0.017634371
317755	Zar1	zygote arrest 1	chr5	-	72580085	72583084	3000	1.935535164	5.550171568	15.15077611	0.0000993	0.017720147
105559	Mbnl2	muscleblind like splicing factor 2	chr14	+	120273669	120276668	3000	5.550450425	3.344941638	15.12213168	0.000100775	0.017751165
66594	Uqcr11	ubiquinol-cytochrome c reductase, complex III subunit XI	chr10	-	80405822	80408821	3000	5.514965758	5.562994009	15.04973274	0.000104715	0.018202513
67099	Mettl21a	methyltransferase like 21A	chr1	-	64616207	64619206	3000	2.831614847	7.112161293	14.86191937	0.000115675	0.019763564
68520	Zfyve21	zinc finger, FYVE domain containing 21	chr12	+	111812170	111815169	3000	2.588081064	5.96197849	14.84547858	0.000116687	0.019763564
66717	Ccdc96	coiled-coil domain containing 96	chr5	+	36482588	36485587	3000	1.352437017	8.176185329	14.65545488	0.000129061	0.020816673
100217454	Snord37	small nucleolar RNA, C/D box 37	chr10	+	81176961	81179960	3000	1.144127608	5.411984176	14.64236293	0.00012996	0.020816673
15213	Hey1	hairy/enhancer-of-split related with YRPW motif 1	chr3	-	8666039	8669038	3000	2.309855321	5.701348736	14.57258216	0.000134863	0.020816673
73658	Spns1	spinster homolog 1	chr7	-	126376935	126379934	3000	3.312826086	3.940203267	14.57098524	0.000134977	0.020816673
382793	Mtx3	metaxin 3	chr13	+	92842787	92845786	3000	2.611090486	5.268625975	14.54777774	0.00013665	0.020816673
402767	A830052D11Rik	RIKEN cDNA A830052D11 gene	chr18	-	32377285	32380284	3000	2.038849735	5.48454912	14.52510948	0.000138304	0.020816673
108811	Ccdc122	coiled-coil domain containing 122	chr14	+	77034772	77037771	3000	3.800754478	6.342376855	14.52266313	0.000138484	0.020816673
101023	Zfp513	zinc finger protein 513	chr5	-	31201304	31204303	3000	3.107944332	4.600844773	14.48806132	0.000141051	0.020816673
18749	Prkacb	protein kinase, cAMP dependent, catalytic, beta	chr3	-	146811947	146814946	3000	5.42941783	5.913252045	14.48216711	0.000141493	0.020816673
14739	S1pr2	sphingosine-1-phosphate receptor 2	chr9	-	20975794	20978793	3000	2.917223582	4.546891284	14.46448351	0.000142827	0.020816673
69754	Fbxo7	F-box protein 7	chr10	+	86019929	86022928	3000	3.598125269	6.745382674	14.44495516	0.000144316	0.020816673
226849	Ppp2r5a	protein phosphatase 2, regulatory subunit B', alpha	chr1	-	191396042	191399041	3000	1.499585214	6.723922677	14.43650186	0.000144965	0.020816673
66971	Cdk5rap1	CDK5 regulatory subunit associated protein 1	chr2	-	154371720	154374719	3000	3.605314829	5.376750488	14.40836602	0.000147147	0.020856456
66366	Ergic3	ERGIC and golgi 3	chr2	+	156006125	156009124	3000	2.484677694	4.373013505	14.39240587	0.0001484	0.020856456
22722	Zfp64	zinc finger protein 64	chr2	-	168954588	168957587	3000	2.230943818	6.62568683	14.20510814	0.000163925	0.022558459
70209	Tmem143	transmembrane protein 143	chr7	+	45895069	45898068	3000	2.314573333	5.917541845	14.18057349	0.000166076	0.02261891
18631	Pex11a	peroxisomal biogenesis factor 11 alpha	chr7	-	79742026	79745025	3000	5.654432455	3.794558042	14.11877201	0.000171622	0.023135763
68251	Babam1	BRISC and BRCA1 A complex member 1	chr8	+	71394855	71397854	3000	1.366109566	6.353778752	14.05341959	0.00017769	0.023711802
67732	Iah1	isoamyl acetate-hydrolyzing esterase 1 homolog	chr12	+	21314392	21317391	3000	2.375877507	6.272448921	13.99824007	0.000182982	0.023885314
98736	1700034H15Rik	RIKEN cDNA 1700034H15 gene	chr1	-	191906528	191909527	3000	1.733801167	7.475619612	13.99079394	0.000183708	0.023885314
67282	Washc3	WASH complex subunit 3	chr10	+	88199097	88202096	3000	2.440724663	6.03270753	13.98357471	0.000184415	0.023885314
59001	Pole3	polymerase (DNA directed), epsilon 3 (p17 subunit)	chr4	-	62524015	62527014	3000	3.227109267	5.5095054	13.9228057	0.000190473	0.024211554
107368	Pdzd8	PDZ domain containing 8	chr19	-	59344781	59347780	3000	2.518372258	6.768005446	13.90737511	0.000192043	0.024211554
330401	Tmcc1	transmembrane and coiled coil domains 1	chr6	-	116192375	116195374	3000	2.305750036	6.363369119	13.88673029	0.000194165	0.024211554
12006	Axin2	axin 2	chr11	+	108918349	108921348	3000	3.029412421	6.312222763	13.88576526	0.000194264	0.024211554
235043	Tmem205	transmembrane protein 205	chr9	-	21926536	21929535	3000	2.781868716	4.276161161	13.83524511	0.000199558	0.024561472
268449	Rpl23a	ribosomal protein L23A	chr11	-	78182585	78185584	3000	2.284130694	6.458485385	13.79163917	0.000204243	0.024754643
329504	Lcmt2	leucine carboxyl methyltransferase 2	chr2	-	121139699	121142698	3000	1.579627399	8.301097945	13.68435666	0.000216248	0.025827452
21933	Tnfrsf10b	tumor necrosis factor receptor superfamily, member 10b	chr14	+	69765472	69768471	3000	2.836456715	4.362921365	13.67275844	0.000217588	0.025827452
110816	Pwp2	PWP2 periodic tryptophan protein homolog (yeast)	chr10	-	78184150	78187149	3000	3.51156945	5.744765736	13.66095977	0.00021896	0.025827452
100306955	Snora43	small nucleolar RNA, H/ACA box 43	chr2	-	26636986	26639985	3000	2.905289029	3.349503376	13.6429176	0.000221074	0.025846052
216991	Adap2	ArfGAP with dual PH domains 2	chr11	+	80152162	80155161	3000	1.089820075	5.002411756	13.61592039	0.000224276	0.025990384
19065	Npy4r	neuropeptide Y receptor Y4	chr14	-	34151420	34154419	3000	1.351403113	4.116940734	13.52371836	0.000235567	0.027061551
19300	Abcd4	ATP-binding cassette, sub-family D (ALD), member 4	chr12	-	84616467	84619466	3000	5.667837337	3.784279061	13.48438487	0.000240557	0.027143873
69747	Zswim7	zinc finger SWIM-type containing 7	chr11	-	62280396	62283395	3000	2.116418306	6.29120565	13.46969491	0.000242448	0.027143873
234395	Ushbp1	USH1 protein network component harmonin binding protein 1	chr8	-	71394802	71397801	3000	1.360769004	6.351373475	13.44735367	0.000245352	0.027238198
12292	Cacna1s	calcium channel, voltage-dependent, L type, alpha 1S subunit	chr1	+	136050901	136053900	3000	1.458822657	5.615083103	13.40095069	0.000251497	0.02743064
67851	1700021F05Rik	RIKEN cDNA 1700021F05 gene	chr10	-	43539995	43542994	3000	2.370138284	4.785754983	13.38157153	0.000254109	0.02743064
217337	Srp68	signal recognition particle 68	chr11	-	116273218	116276217	3000	5.456706564	5.193133622	13.37247945	0.000255344	0.02743064
104681	Slc16a6	solute carrier family 16 (monocarboxylic acid transporters), member 6	chr11	-	109472597	109475596	3000	2.404840088	6.5587257	13.36433392	0.000256455	0.02743064
76438	Rftn1	raftlin lipid raft linker 1	chr17	-	50189498	50192497	3000	5.330651275	4.886186823	13.34383109	0.000259274	0.02743064
66276	1810009A15Rik	RIKEN cDNA 1810009A15 gene	chr19	+	8886883	8889882	3000	1.798873458	6.834316664	13.33969048	0.000259847	0.02743064
18036	Nfkbib	nuclear factor of kappa light polypeptide gene enhancer in B cells inhibitor, beta	chr7	-	28765645	28768644	3000	2.182893982	5.296813217	13.32694133	0.00026162	0.02743064
100529077	Snord42b	small nucleolar RNA, C/D box 42B	chr11	-	78182114	78185113	3000	2.239565665	6.459164072	13.27764497	0.00026859	0.02778439
67148	Fam103a1	family with sequence similarity 103, member A1	chr7	+	81760953	81763952	3000	3.475465205	6.143816283	13.25908104	0.000271263	0.02778439
72179	Fbxl2	F-box and leucine-rich repeat protein 2	chr9	-	114025752	114028751	3000	3.090805716	4.143244857	13.24074774	0.000273929	0.027795623
24100	Tpra1	transmembrane protein, adipocyte asscociated 1	chr6	+	88900251	88903250	3000	5.181154739	4.82779713	13.22920415	0.000275621	0.027795623
320365	Fry	FRY microtubule binding protein	chr5	+	150116670	150119669	3000	3.068448773	5.507022057	13.20878856	0.000278639	0.027887162
67389	C1qtnf12	C1q and tumor necrosis factor related 12	chr4	+	155960312	155963311	3000	2.562172364	3.460305723	13.19074724	0.000281335	0.027945208
224092	Lsg1	large 60S subunit nuclear export GTPase 1	chr16	-	30586590	30589589	3000	2.77498429	5.900693529	13.12604613	0.000291219	0.028695612
209584	Tyw3	tRNA-yW synthesizing protein 3 homolog (S. cerevisiae)	chr3	-	154596099	154599098	3000	3.224758594	7.060019218	13.10736586	0.000294137	0.028695612
27215	Azi2	5-azacytidine induced gene 2	chr9	+	118038522	118041521	3000	2.238442123	6.510329407	13.09930351	0.000295406	0.028695612
243574	Kbtbd8	kelch repeat and BTB (POZ) domain containing 8	chr6	+	95115880	95118879	3000	2.915240939	6.104191122	13.01961228	0.000308246	0.029724329
69159	Rhebl1	Ras homolog enriched in brain like 1	chr15	-	98880415	98883414	3000	3.044109462	4.895112883	12.99362087	0.000312554	0.029921381
67733	Itgb3bp	integrin beta 3 binding protein (beta3-endonexin)	chr4	-	99828119	99831118	3000	2.946382265	5.68926397	12.95676137	0.000318768	0.030088628
18987	Pou2f2	POU domain, class 2, transcription factor 2	chr7	-	25131461	25134460	3000	4.467575558	3.912107172	12.95624485	0.000318856	0.030088628
75767	Rab11fip1	RAB11 family interacting protein 1 (class I)	chr8	-	27173647	27176646	3000	2.113174649	7.396633088	12.91570795	0.000325836	0.030327107
12816	Col12a1	collagen, type XII, alpha 1	chr9	-	79717723	79720722	3000	1.348137461	6.099399034	12.90646605	0.000327449	0.030327107
68818	Zfand2b	zinc finger, AN1 type domain 2B	chr1	+	75166646	75169645	3000	1.652937933	4.898579174	12.88661453	0.000330941	0.030327107
319195	Rpl17	ribosomal protein L17	chr18	+	74998477	75001476	3000	3.297804916	4.066808469	12.87243744	0.000333457	0.030327107
117599	Helb	helicase (DNA) B	chr10	-	120111966	120114965	3000	2.409226077	4.797405342	12.8707078	0.000333765	0.030327107
100043911	Ppp4r1l-ps	protein phosphatase 4, regulatory subunit 1-like, pseudogene	chr2	-	173658540	173661539	3000	2.454769353	5.114667703	12.85317671	0.000336907	0.030327107
268390	Ahsa2	AHA1, activator of heat shock protein ATPase 2	chr11	-	23497040	23500039	3000	1.902086812	6.792660821	12.85014838	0.000337452	0.030327107
71723	Dhx34	DEAH (Asp-Glu-Ala-His) box polypeptide 34	chr7	-	16221033	16224032	3000	3.514274501	3.756373591	12.81013618	0.000344746	0.03064979
67533	Ppfibp1	PTPRF interacting protein, binding protein 1 (liprin beta 1)	chr6	+	146886494	146889493	3000	3.521224634	5.489080375	12.80506046	0.000345683	0.03064979
68867	Rnf122	ring finger protein 122	chr8	+	31109846	31112845	3000	2.954179846	5.987610325	12.76978229	0.000352264	0.03102505
56529	Sec11a	SEC11 homolog A, signal peptidase complex subunit	chr7	-	80946551	80949550	3000	5.259460866	4.658752945	12.74974064	0.000356059	0.031151585
73836	Slc35b2	solute carrier family 35, member B2	chr17	+	45561960	45564959	3000	2.224731038	4.400406909	12.72007644	0.000361751	0.031441396
21975	Top3a	topoisomerase (DNA) III alpha	chr11	-	60776366	60779365	3000	2.05852412	5.93474782	12.6906332	0.000367492	0.031731596
67630	Samd8	sterile alpha motif domain containing 8	chr14	+	21748531	21751530	3000	5.086968174	4.573660849	12.65351979	0.000374859	0.03215757
11593	Aga	aspartylglucosaminidase	chr8	+	53509702	53512701	3000	5.045657342	4.046570681	12.60823172	0.000384052	0.03273359
19334	Rab22a	RAB22A, member RAS oncogene family	chr2	+	173657845	173660844	3000	3.674835498	5.085248202	12.57793998	0.000390327	0.03305517
66962	Swsap1	SWIM type zinc finger 7 associated protein 1	chr9	+	21953753	21956752	3000	5.320772121	4.388841301	12.56074168	0.000393935	0.033148281
67556	Pigm	phosphatidylinositol glycan anchor biosynthesis, class M	chr1	+	172374531	172377530	3000	3.270859259	6.191453626	12.53863051	0.000398624	0.033330546
208440	Dip2c	disco interacting protein 2 homolog C	chr13	+	9274525	9277524	3000	5.107782625	5.182427635	12.52187702	0.000402215	0.033362511
192173	Mcrip1	MAPK regulated corepressor interacting protein 1	chr11	-	120548728	120551727	3000	1.168599013	6.591201468	12.5133366	0.000404057	0.033362511
53314	Batf	basic leucine zipper transcription factor, ATF-like	chr12	+	85684720	85687719	3000	1.741236205	3.109496633	12.4875413	0.000409675	0.03340232
66399	Tsfm	Ts translation elongation factor, mitochondrial	chr10	-	127029815	127032814	3000	2.787207453	4.918982744	12.4848243	0.000410271	0.03340232
11556	Adrb3	adrenergic receptor, beta 3	chr8	-	27228589	27231588	3000	1.912470934	3.568931844	12.4674914	0.000414096	0.03340232
26919	Zfp346	zinc finger protein 346	chr13	+	55103309	55106308	3000	2.969716782	4.739931588	12.46497993	0.000414653	0.03340232
29875	Iqgap1	IQ motif containing GTPase activating protein 1	chr7	-	80802332	80805331	3000	3.430269532	6.305542758	12.40917134	0.00042723	0.034206915
83924	Gpr137b	G protein-coupled receptor 137B	chr13	-	13392625	13395624	3000	1.044288399	5.744527362	12.34613811	0.0004419	0.035168292
67493	Mettl16	methyltransferase like 16	chr11	+	74768863	74771862	3000	3.630510673	4.668389708	12.26792803	0.00046081	0.036277123
109778	Blvra	biliverdin reductase A	chr2	+	127068657	127071656	3000	3.526012549	4.354123426	12.26232455	0.000462195	0.036277123
22245	Uck1	uridine-cytidine kinase 1	chr2	-	32259106	32262105	3000	3.083306145	4.37628612	12.23104909	0.000470008	0.036413066
104103	Airn	antisense Igf2r RNA	chr17	+	12739311	12742310	3000	1.355104758	4.678459605	12.22164264	0.000472383	0.036413066
24056	Sh3bp5	SH3-domain binding protein 5 (BTK-associated)	chr14	-	31435034	31438033	3000	3.361424791	5.60297875	12.19905948	0.000478136	0.036413066
68021	Bphl	biphenyl hydrolase-like (serine hydrolase, breast epithelial mucin-associated antigen)	chr13	+	34035641	34038640	3000	4.058226393	3.538562295	12.19442705	0.000479325	0.036413066
73278	1700031P21Rik	RIKEN cDNA 1700031P21 gene	chr12	-	52601323	52604322	3000	3.716097123	5.42592122	12.19339289	0.000479591	0.036413066
319475	Zfp672	zinc finger protein 672	chr11	-	58329340	58332339	3000	2.180211437	5.904053174	12.17492399	0.000484363	0.036547367
66618	Snrnp27	small nuclear ribonucleoprotein 27 (U4/U6.U5)	chr6	-	86683492	86686491	3000	2.95627163	4.782665472	12.15957234	0.000488366	0.036547367
15975	Ifnar1	interferon (alpha and beta) receptor 1	chr16	+	91483215	91486214	3000	2.354884837	4.919446857	12.136895	0.00049434	0.036547367
66090	Ypel3	yippee like 3	chr7	+	126774975	126777974	3000	5.083826318	4.684611512	12.136086	0.000494555	0.036547367
20605	Sstr1	somatostatin receptor 1	chr12	+	58209804	58212803	3000	1.600882527	4.498575432	12.12964928	0.000496265	0.036547367
74239	Iqce	IQ motif containing E	chr5	-	140701379	140704378	3000	1.645089177	5.770067979	12.12329565	0.000497958	0.036547367
67943	Mesd	mesoderm development LRP chaperone	chr7	+	83890000	83892999	3000	3.365348126	5.547886475	12.09627544	0.000505226	0.036875947
73373	Phospho2	phosphatase, orphan 2	chr2	+	69787672	69790671	3000	2.931321033	5.576069654	12.05313661	0.000517053	0.037247215
76987	Hdhd2	haloacid dehalogenase-like hydrolase domain containing 2	chr18	+	76942115	76945114	3000	3.386892682	4.651235986	12.04695218	0.000518771	0.037247215
64704	Htra2	HtrA serine peptidase 2	chr6	-	83054274	83057273	3000	1.789667351	7.542829027	12.03195954	0.000522961	0.037327966
68146	Arl13b	ADP-ribosylation factor-like 13B	chr16	-	62846041	62849040	3000	3.333268841	5.523532419	12.01669118	0.000527262	0.037327966
71729	Rgs12	regulator of G-protein signaling 12	chr5	+	34947448	34950447	3000	3.354510102	4.413463569	11.95714788	0.000544381	0.038051969
11842	Arf3	ADP-ribosylation factor 3	chr15	-	98762119	98765118	3000	2.63514026	5.808640104	11.93373284	0.000551266	0.038065975
225010	Lclat1	lysocardiolipin acyltransferase 1	chr17	+	73105985	73108984	3000	2.504294288	6.999218085	11.93236289	0.000551672	0.038065975
70122	Mllt3	myeloid/lymphoid or mixed-lineage leukemia; translocated to, 3	chr4	-	88032408	88035407	3000	4.967807837	6.743654727	11.92401922	0.000554148	0.038065975
66578	Mis18a	MIS18 kinetochore protein A	chr16	-	90726372	90729371	3000	2.604467256	5.055530779	11.82865078	0.000583262	0.039718968
68169	Ndnf	neuron-derived neurotrophic factor	chr6	+	65669611	65672610	3000	1.292680891	6.392760858	11.78737898	0.000596336	0.040077296
270084	Lpcat2	lysophosphatidylcholine acyltransferase 2	chr8	+	92853350	92856349	3000	1.449401844	6.048519711	11.78539168	0.000596973	0.040077296
66801	Prkrip1	Prkr interacting protein 1 (IL11 inducible)	chr5	-	136197955	136200954	3000	3.919260726	4.9142704	11.78335978	0.000597625	0.040077296
77219	Ptgr2	prostaglandin reductase 2	chr12	+	84283296	84286295	3000	2.008990343	5.801004936	11.76540286	0.000603418	0.040261404
246179	Fktn	fukutin	chr4	+	53712182	53715181	3000	1.729191082	6.966509894	11.73288534	0.000614053	0.040620901
67503	1700001G17Rik	RIKEN cDNA 1700001G17 gene	chr1	+	33667824	33670823	3000	1.149663144	7.274473198	11.72167214	0.000617764	0.040620901
320528	Vps13c	vacuolar protein sorting 13C	chr9	+	67838396	67841395	3000	3.356844521	5.227547916	11.72087009	0.000618031	0.040620901
230500	Efcab7	EF-hand calcium binding domain 7	chr4	+	99827500	99830499	3000	2.837800712	5.688645168	11.7037988	0.000623726	0.040792319
13205	Ddx3x	DEAD/H (Asp-Glu-Ala-Asp/His) box polypeptide 3, X-linked	chrX	+	13279022	13282021	3000	1.187848324	6.377435709	11.62225067	0.000651675	0.042023696
17775	Laptm4a	lysosomal-associated protein transmembrane 4A	chr12	+	8919307	8922306	3000	2.480786586	5.258098632	11.61626147	0.000653777	0.042023696
73710	Tubb2b	tubulin, beta 2B class IIB	chr13	-	34129355	34132354	3000	4.915823383	5.162113111	11.61309201	0.000654892	0.042023696
432486	Gnptab	N-acetylglucosamine-1-phosphate transferase, alpha and beta subunits	chr10	+	88377132	88380131	3000	1.323855484	6.72453962	11.61199491	0.000655278	0.042023696
70821	4921507P07Rik	RIKEN cDNA 4921507P07 gene	chr6	-	50595591	50598590	3000	1.880902192	6.07104069	11.59690821	0.000660616	0.042161314
230809	Pdik1l	PDLIM1 interacting kinase 1 like	chr4	-	134286847	134289846	3000	2.926727444	6.540888287	11.54431344	0.000679568	0.042980952
100415787	Tomm6os	translocase of outer mitochondrial membrane 6, opposite strand	chr17	+	47685610	47688609	3000	3.376486802	5.249024096	11.52505852	0.000686643	0.043196378
19651	Rbl2	RB transcriptional corepressor like 2	chr8	+	91068057	91071056	3000	3.792063363	4.16448065	11.48371719	0.000702086	0.04395855
74218	1700016H13Rik	RIKEN cDNA 1700016H13 gene	chr5	-	103654733	103657732	3000	2.453859436	4.627417006	11.45526798	0.000712916	0.044426105
57296	Psmd8	proteasome (prosome, macropain) 26S subunit, non-ATPase, 8	chr7	-	29179674	29182673	3000	3.312219733	4.981509489	11.38294535	0.000741215	0.04563483
22698	Zfp39	zinc finger protein 39	chr11	-	58903226	58906225	3000	3.390915799	4.550987537	11.37960193	0.00074255	0.04563483
20681	Sox8	SRY (sex determining region Y)-box 8	chr17	-	25569687	25572686	3000	2.591041352	4.471901839	11.35894458	0.000750855	0.045922362
23922	Jtb	jumping translocation breakpoint	chr3	+	90229597	90232596	3000	1.874907359	6.031032942	11.34256818	0.000757505	0.045922362
70673	Prdm16	PR domain containing 16	chr4	-	154635874	154638873	3000	1.963263681	5.674009792	11.3246594	0.000764846	0.045922362
67602	Necap1	NECAP endocytosis associated 1	chr6	+	122872557	122875556	3000	4.757085291	5.541848055	11.32435879	0.000764969	0.045922362
104307	Rnu12	RNA U12, small nuclear	chr15	+	83147645	83150644	3000	3.496178767	5.778237204	11.31891015	0.000767217	0.045922362
170625	Snx18	sorting nexin 18	chr13	-	113617565	113620564	3000	1.658090901	6.401595447	11.31650554	0.000768211	0.045922362
101831	Faap24	Fanconi anemia core complex associated protein 24	chr7	-	35395768	35398767	3000	2.405845556	5.03935106	11.28300543	0.000782198	0.04634612
69456	Commd10	COMM domain containing 10	chr18	+	46956876	46959875	3000	2.582149761	5.636097496	11.28272453	0.000782317	0.04634612
64138	Ctsz	cathepsin Z	chr2	-	174438040	174441039	3000	2.275789657	4.521004102	11.26131398	0.000791392	0.046633305
78935	Saal1	serum amyloid A-like 1	chr7	-	46709652	46712651	3000	3.443171598	4.861111389	11.25468259	0.000794224	0.046633305
53418	B4galt2	UDP-Gal:betaGlcNAc beta 1,4- galactosyltransferase, polypeptide 2	chr4	-	117882477	117885476	3000	1.740384616	4.889487882	11.21572155	0.000811073	0.047411864
52502	Carhsp1	calcium regulated heat stable protein 1	chr16	-	8671154	8674153	3000	2.040659034	6.465372503	11.19744152	0.000819102	0.047461208
71233	Enkur	enkurin, TRPC channel interacting protein	chr2	-	21204366	21207365	3000	4.780106685	4.303608347	11.16223598	0.000834792	0.047949755
52013	R3hcc1l	R3H domain and coiled-coil containing 1 like	chr19	+	42516805	42519804	3000	2.072158086	6.065410046	11.13670798	0.00084636	0.048403711
74279	1700080O16Rik	RIKEN cDNA 1700080O16 gene	chrX	-	51971773	51974772	3000	1.659699543	3.332558753	11.11888969	0.000854529	0.048660285
68137	Kdelr1	KDEL (Lys-Asp-Glu-Leu) endoplasmic reticulum protein retention receptor 1	chr7	+	45870840	45873839	3000	2.657713075	4.741985314	11.0953134	0.000865462	0.048938032
20431	Pmel	premelanosome protein	chr10	+	128704258	128707257	3000	2.497700664	6.487227306	11.09241454	0.000866815	0.048938032
83490	Pik3ap1	phosphoinositide-3-kinase adaptor protein 1	chr19	-	41384071	41387070	3000	2.178425221	5.461882102	11.06838648	0.000878121	0.049198195
67049	Pus3	pseudouridine synthase 3	chr9	+	35556595	35559594	3000	2.751976811	5.019450564	11.06680122	0.000878872	0.049198195
76947	Ndufaf6	NADH dehydrogenase (ubiquinone) complex I, assembly factor 6	chr4	-	11075206	11078205	3000	4.847926101	5.563272651	11.03257055	0.000895249	0.049903534
231841	Brat1	BRCA1-associated ATM activator 1	chr5	+	140703011	140706010	3000	1.741949238	5.004227932	11.00381765	0.000909244	0.050470691
66165	Bccip	BRCA2 and CDKN1A interacting protein	chr7	+	133707333	133710332	3000	2.120319301	6.153262782	10.99415166	0.000913998	0.050522313
53817	Ddx39b	DEAD (Asp-Glu-Ala-Asp) box polypeptide 39B	chr17	+	35239746	35242745	3000	3.258620082	6.866185043	10.90623155	0.000958413	0.052756642
12858	Cox5a	cytochrome c oxidase subunit Va	chr9	+	57519232	57522231	3000	2.007042877	6.963798983	10.88743864	0.000968186	0.052790737
69860	Eif1ad	eukaryotic translation initiation factor 1A domain containing	chr19	+	5364813	5367812	3000	3.234880415	6.01707007	10.87181483	0.000976388	0.052790737
100503068	Gm11549	predicted gene 11549	chr3	-	36520446	36523445	3000	1.433174845	5.276188316	10.86397414	0.000980531	0.052790737
17161	Maoa	monoamine oxidase A	chrX	+	16617698	16620697	3000	1.377036683	4.09175737	10.84904293	0.000988468	0.052790737
56320	Dbn1	drebrin 1	chr13	-	55487077	55490076	3000	1.485578292	4.583261462	10.84752209	0.00098928	0.052790737
66934	Dsn1	DSN1 homolog, MIS12 kinetochore complex component	chr2	-	157006076	157009075	3000	2.020259712	6.55540152	10.84197181	0.00099225	0.052790737
243308	A430033K04Rik	RIKEN cDNA A430033K04 gene	chr5	+	138620859	138623858	3000	4.768624058	3.961516088	10.82894659	0.000999255	0.052790737
78610	Uvrag	UV radiation resistance associated gene	chr7	-	99140145	99143144	3000	2.778717172	6.27359671	10.82335566	0.001002277	0.052790737
56520	Nme4	NME/NM23 nucleoside diphosphate kinase 4	chr17	-	26094471	26097470	3000	2.153665506	4.986949126	10.82251436	0.001002732	0.052790737
53413	Exoc7	exocyst complex component 7	chr11	-	116305739	116308738	3000	5.454113158	5.142863374	10.81742831	0.001005491	0.052790737
60441	Mrpl38	mitochondrial ribosomal protein L38	chr11	-	116137869	116140868	3000	1.857269501	6.080496064	10.81650156	0.001005994	0.052790737
268480	Rapgefl1	Rap guanine nucleotide exchange factor (GEF)-like 1	chr11	+	98834785	98837784	3000	1.649725867	5.086489364	10.81468052	0.001006984	0.052790737
192160	Casc3	cancer susceptibility candidate 3	chr11	+	98807808	98810807	3000	4.956308226	4.078080418	10.76722169	0.001033135	0.053863302
14314	Fstl1	follistatin-like 1	chr16	+	37775055	37778054	3000	1.667857522	5.517761375	10.76281499	0.001035598	0.053863302
194655	Klf11	Kruppel-like factor 11	chr12	+	24649371	24652370	3000	3.60621926	5.119671793	10.74539134	0.001045393	0.054159573
75784	1700007G11Rik	RIKEN cDNA 1700007G11 gene	chr5	+	98327304	98330303	3000	2.050242714	4.390306652	10.70986656	0.001065657	0.054833748
12151	Bmi1	Bmi1 polycomb ring finger oncogene	chr2	+	18675018	18678017	3000	2.53713129	6.476037033	10.70804379	0.001066708	0.054833748
68817	Ddi2	DNA-damage inducible protein 2	chr4	-	141722420	141725419	3000	2.321239881	5.912697643	10.68953504	0.001077433	0.054960155
433702	Ncbp1	nuclear cap binding protein subunit 1	chr4	+	46136511	46139510	3000	2.254666777	6.061072507	10.68944208	0.001077487	0.054960155
102465709	Mir7229	microRNA 7229	chr5	-	113323546	113326545	3000	-2.470411343	4.85789771	29.07657536	6.96E-08	0.000131304
21463	Tcp11	t-complex protein 11	chr17	-	28079640	28082639	3000	-1.147773534	6.529080941	17.85114752	0.0000239	0.006714425
106821	Oard1	O-acyl-ADP-ribose deacylase 1	chr17	+	48408000	48410999	3000	-2.63940078	6.810140003	17.51991189	0.0000284	0.007364859
16842	Lef1	lymphoid enhancer binding factor 1	chr3	+	131108297	131111296	3000	-5.156775208	4.564732763	15.3245984	0.0000905	0.016610995
12545	Cdc7	cell division cycle 7 (S. cerevisiae)	chr5	+	106962322	106965321	3000	-1.296730015	7.185179637	14.66010021	0.000128743	0.020816673
20660	Sorl1	sortilin-related receptor, LDLR class A repeats-containing	chr9	-	42123290	42126289	3000	-1.464557937	6.168899288	14.56307516	0.000135545	0.020816673
72265	Tram1	translocating chain-associating membrane protein 1	chr1	-	13588911	13591910	3000	-1.207656931	5.119574627	14.20748019	0.000163718	0.022558459
76646	Wdr38	WD repeat domain 38	chr2	+	38996309	38999308	3000	-1.102283059	4.148435905	13.82367465	0.00020079	0.024561472
12952	Cry1	cryptochrome 1 (photolyase-like)	chr10	-	85184055	85187054	3000	-1.946887466	7.788270374	13.25880057	0.000271303	0.02778439
17219	Mcm6	minichromosome maintenance complex component 6	chr1	-	128358706	128361705	3000	-2.806894494	5.128608968	12.00192791	0.000531455	0.037346052
231287	Atp10d	ATPase, class V, type 10D	chr5	+	72201329	72204328	3000	-2.32673467	4.821966943	11.54322711	0.000679965	0.042980952
56554	Raet1d	retinoic acid early transcript delta	chr10	+	22271474	22274473	3000	-2.015187783	5.900315524	11.37928826	0.000742676	0.04563483
18221	Nudc	nudC nuclear distribution protein	chr4	-	133545028	133548027	3000	-3.108822655	5.098050516	11.20464415	0.000815929	0.047461208
